# Supplementary material for: A Panel of Eight miRNAs Is Deregulated in HTLV-2 Infected PBMCs and BJABGu Cell Line
Source: Int J Mol Sci. 2022 Jul 8;23(14):7583. doi: 10.3390/ijms23147583 (PMC9320395; doi:10.3390/ijms23147583)
Supplement: Supplementary file 1 [file ijms-23-07583-s001.zip]

Archive with 2 entries (2 files):
- ijms-1782899-supplementary.pdf
- Supplementary S2.xlsx
