# Supplementary material for: A Panel of Eight miRNAs Is Deregulated in HTLV-2 Infected PBMCs and BJABGu Cell Line
Source: Int J Mol Sci. 2022 Jul 8;23(14):7583. doi: 10.3390/ijms23147583 (PMC9320395; doi:10.3390/ijms23147583)
Supplement: Supplementary file 1 [file ijms-23-07583-s001.zip › Supplementary S2.xlsx]

## Sheet: Foglio1
	term description	observed gene count	background gene count	strength	false discovery rate	Target genes
dw Bjabgu	Human T-cell leukemia virus 1 infection	34	211	0.87	5.68e-17	CCND1,KRAS,CDK4,CCND2,SMAD2,E2F3,AKT3,PIK3CA,SRF,TP53,ATM,PIK3CB,SMAD3,SMAD4,E2F1,TGFBR2,E2F2,NRAS,NFKB2,PTEN,CD40,PIK3CD,AKT2,ETS1,PPP3CA,CDKN1A,IL6,NFATC1,TNF,HRAS,CDKN2A,AKT1,MYC,IKBKG
up Bjabgu	Human T-cell leukemia virus 1 infection	19	211	1.08	2.33e-13	MAPK1,PIK3R2,CCND2,CDK2,MAP2K1,BCL2L1,JAK1,E2F1,TGFBR2,PTEN,AKT2,MAP3K1,CDKN1A,IL6,CREB1,IKBKB,AKT1,MYC,MAP3K14
dw Bjabgu	Human immunodeficiency virus 1 infection	31	204	0.84	6.82e-15	RPS6KB1,MAPK14,RAF1,KRAS,TLR2,AKT3,PIK3CA,PAK1,ATM,PIK3CB,CASP3,CASP9,LIMK1,FAS,CASP8,MTOR,NRAS,BAK1,PIK3CD,IFNB1,AKT2,AP1G1,PPP3CA,BCL2,NFATC1,TNF,HRAS,AKT1,MAP2K6,PAK4,IKBKG
up Bjabgu	Human immunodeficiency virus 1 infection	11	204	0.86	3.6e-06	MAPK1,PIK3R2,MAP2K1,BCL2L1,ITPR1,CASP3,CASP9,AKT2,BCL2,IKBKB,AKT1
dw pts	Human T-cell leukemia virus 1 infection	16	211	1.11	1.24e-11	CCND1,VAC14,CCNE1,E2F3,SMAD3,CHUK,XIAP,PTEN,CD40,CCND3,CDKN1A,CHEK1,PIK3R1,CCNE2,IKBKB,MYC
up pts	Human T-cell leukemia virus 1 infection	43	211	0.83	1.25e-19	NFKB1,SPI1,CCND1,KRAS,CDK4,CCND2,SMAD2,CDKN2C,E2F3,MAPK3,PIK3CA,ICAM1,SRF,TP53,ATM,BAX,MAP2K1,FOS,TERT,FOSL1,SMAD3,SMAD4,CRTC1,E2F1,CREB5,TGFBR2,E2F2,JUN,PTEN,CCND3,AKT2,ETS1,IL6,CREB1,TNF,CDKN2A,PIK3R1,CCNE2,RAN,AKT1,MYC,MAP3K14,IKBKG
dw pts	Human immunodeficiency virus 1 infection	8	204	0.83	0.00023	CRKL,FAS,CHUK,BCL2,CHEK1,WEE1,PIK3R1,IKBKB
up pts	Human immunodeficiency virus 1 infection	31	204	0.71	1.48e-11	MAPK13,NFKB1,MAPK14,KRAS,SAMHD1,MAPK3,PIK3CA,ATM,BAX,FADD,MAP2K1,FOS,ITPR1,CASP3,GNAI2,PAK2,TBK1,PTK2,MTOR,TAB2,JUN,IFNB1,AKT2,BCL2,CXCR4,TNF,MYD88,WEE1,PIK3R1,AKT1,IKBKG
